# Supplementary material for: MolSnapper: Conditioning Diffusion for Structure-Based Drug Design
Source: J Chem Inf Model. 2025 Apr 18;65(9):4263–73. doi: 10.1021/acs.jcim.4c02008 (PMC12076506; doi:10.1021/acs.jcim.4c02008)
Supplement: Supplementary file 2 — ci4c02008_si_002.xlsx [file ci4c02008_si_002.xlsx]

## Sheet: Sheet1
Compound	SMILES
4.a.1	C[C@@H]1[C@H]([C@H](C(O)O)[C@@H](C)O)N[C@H](C(O)O)[C@H]1SC1CN2CNCN2C1
4.a.2	Nc1nc(C(=O)[O-])c(CCc2cccs2)s1
4.a.3	Cc1ccc(C=Cc2oc3cc(O)cnc3c2C(=O)O)cc1
4.b.1	Cc1ccc(C=Cc2oc3cc(O)cnc3c2C(=O)O)cc1
4.b.2	CCCC=Cc1ccc2nc(CC)nc(C(=O)O)c2c1
4.b.3	CCCC=Cc1cnc2nc(C)nn2c1C(=O)O
4.b.4	CCC=Cc1cnc2cccnc2c1C(=O)O
5.a	CNC(=O)Cn1c(=O)nc(Nc2ccc(OC(F)F)cc2C)n(Cc2cc(F)c(F)c(F)c2)c1=O
5.b	CCOc1ccc(Nc2nc(=O)n([C@H]3CCOC3)c(=O)n2Cc2cc(F)c(F)c(F)c2)cc1
5.c	COc1ccc(Nc2nc(=O)n([C@H]3CCOC3)c(=O)n2Cc2cc(F)c(F)c(F)c2)cc1
5.d	CCOc1ccc(Nc2nc(=O)n(Cc3ccco3)c(=O)n2Cc2cc(F)c(F)c(F)c2)cc1
5.e	COc1ccc(Nc2nc(=O)n(Cc3ccco3)c(=O)n2Cc2cc(F)c(F)c(F)c2)cc1
5.f	CCOc1ccc(Nc2nc(=O)n([C@H]3CCOC3)c(=O)n2Cc2cc(F)c(F)c(F)c2F)cc1
